# Supplementary material for: Genes involved in auxin biosynthesis, transport and signalling underlie the extreme adventitious root phenotype of the tomato aer mutant
Source: Theor Appl Genet. 2024 Mar 8;137(4):76. doi: 10.1007/s00122-024-04570-8 (PMC10923741; doi:10.1007/s00122-024-04570-8)
Supplement: Supplementary file 2 — (XLSX 38 kb) [file 122_2024_4570_MOESM2_ESM.xlsx]

## Sheet: Table S4
Table S4. Orthologues of LBD29 targets with deregulated expression in aer
gene_id	DEGs category	a_ST1 CPM	a_ST2 CPM	a_ST3 CPM	a_ST4 CPM	wt_ST1 CPM	wt_ST2 CPM	wt_ST3 CPM	wt_ST4 CPM		a_RO1 CPM	a_RO2 CPM	a_RO3 CPM	a_RO4 CPM	wt_RO1 CPM	wt_RO2 CPM	wt_RO3 CPM	wt_RO4 CPM
Solyc01g005630.3	Stem and root	0.334	1.004	0.426	0.731	0	0	0	0		2.956	2.158	1.89	2.261	0.338	0.725	0.635	1.541
Solyc01g091050.4	Stem and root	94.967	64.538	97.993	119.139	199.373	236.376	257.48	290.234		19.444	12.948	10.759	6.137	16.626	16.619	58.185	31.586
Solyc01g111040.4	Stem and root	9.119	5.093	8.239	8.27	1.012	1.805	1.512	1.169		3.904	3.43	5.36	3.553	1.126	1.352	1.985	1.541
Solyc02g068660.3	Stem and root	1.075	0.372	1.25	1.528	3.385	3.742	3.276	4.168		4.055	3.468	2.969	3.589	6.605	9.497	10.972	9.861
Solyc02g077880.3	Stem and root	256.47	168.855	175.443	300.887	693.837	890.432	1154.6	1282.12		597.254	457.489	499.451	335.021	878.804	754.36	1035.81	910.1
Solyc02g081990.3	Stem and root	0.222	1.115	0.341	0.598	0	0.033	0	0		5.079	4.701	4.396	7.393	6.23	14.311	17.289	15.485
Solyc02g083835.1	Stem and root	29.061	21.376	26.309	17.736	62.217	67.283	56.95	58.857		21.452	17.919	19.859	46.44	87.52	65.784	93.055	123.262
Solyc02g084780.4	Stem and root	9.823	4.907	6.393	7.805	0.078	0.033	0.728	0		106.731	118.688	130.878	204.028	425.966	436.419	365.28	407.767
Solyc02g084790.3	Stem and root	36.586	20.633	25.968	33.015	10.467	6.039	9.66	11.335		104.116	119.189	127.292	190.031	361.189	330.34	240.386	318.633
Solyc02g084800.4	Stem and root	220.478	153.985	232.778	244.456	457.305	415.808	577.623	605.904		95.247	94.604	101.07	153.281	293.41	335.582	269.978	288.164
Solyc02g092110.3	Stem and root	0.519	0.149	0.142	0.133	1.829	1.641	0.784	0.467		0.569	0.501	1.62	0.933	1.464	3.297	3.305	2.696
Solyc02g094180.3	Stem and root	5.708	3.866	7.273	7.075	0.778	0.952	0.868	0.584		73.529	63.467	91.584	48.809	107.861	126.227	157.991	119.834
Solyc03g006410.3	Stem and root	2.446	1.747	2.301	3.786	17.159	11.159	27.467	26.137		0.341	0.578	0.424	0.897	3.715	2.242	1.783	1.964
Solyc03g043890.3	Stem and root	0.593	1.19	0.256	0.332	0.195	0.033	0.084	0.039		0.341	1.618	1.62	0.287	1.801	1.682	2.489	1.964
Solyc03g083870.4	Stem and root	0.408	3.123	0.994	1.461	0	0	0	0		8.642	5.433	5.283	1.651	3.303	10.42	17.541	12.711
Solyc03g096050.3	Stem and root	2.113	1.227	1.25	1.627	0.156	0.558	0.448	0.701		0.796	0.809	0.578	1.077	0.375	0.462	0.232	0.385
Solyc03g098240.3	Stem and root	7.858	5.651	6.393	8.935	22.14	21.366	24.723	29.253		1.099	1.541	1.08	1.292	3.228	3.627	2.61	2.427
Solyc03g111400.1	Stem and root	36.771	34.76	38.612	35.34	21.906	18.478	13.104	13.906		17.321	21.194	21.633	33.52	63.051	54.276	44.634	47.302
Solyc03g114450.3	Stem and root	72.578	60.151	89.611	88.483	149.997	133.811	159.007	146.071		7.05	8.478	10.257	14.786	25.07	21.664	24.815	22.187
Solyc04g014510.3	Stem and root	23.204	24.351	23.951	25.907	3.58	2.658	20.663	18.736		63.22	83.506	82.946	143.842	1186.36	1725.69	1626.94	1391.29
Solyc04g050440.3	Stem and root	13.937	12.566	9.092	14.116	0.623	0.098	2.156	1.48		54.199	31.753	47.315	35.53	233.137	190.593	99.131	164.016
Solyc04g081130.1	Stem and root	0.482	2.565	0.256	0.365	0.039	0	0.056	0		3.108	3.584	3.239	1.543	0	0.33	0.131	0.231
Solyc05g050130.4	Stem and root	68.241	46.619	54.551	31.852	30.116	19.66	24.919	7.206		33.391	49.518	49.243	131.066	160.929	211.961	165.285	157.853
Solyc05g053570.4	Stem and root	2.446	2.565	2.87	2.823	0.817	0.788	1.204	1.169		3.866	3.237	4.203	3.015	1.126	1.385	1.199	1.04
Solyc06g007580.1	Stem and root	3.262	4.089	1.477	4.484	12.373	15.393	33.403	44.639		0.796	1.503	1.542	1.974	53.33	40.13	56.2	57.625
Solyc06g050530.3	Stem and root	16.273	5.168	25.088	37.632	0.233	0.197	0.644	0.234		11.863	15.106	11.993	18.052	10.884	5.507	3.607	5.393
Solyc06g054030.2	Stem and root	1.371	1.227	3.125	2.724	0.117	0.033	0.056	0.039		2.085	2.197	2.815	1.83	1.276	0.495	0.766	0.924
Solyc06g064620.3	Stem and root	0.853	3.272	2.159	0.93	0.039	0.033	0.056	0.039		17.397	15.722	20.823	54.766	71.382	109.871	102.103	86.669
Solyc06g064990.2	Stem and root	3.707	10.67	2.245	2.425	0	0	0	0		5.155	7.245	6.016	5.132	0.676	0.725	0.484	1.04
Solyc06g066820.4	Stem and root	0.63	1.561	1.932	1.86	0	0.394	0.392	0.39		0.493	0.193	1.542	1.256	3.64	1.649	2.106	1.156
Solyc06g067910.3	Stem and root	194.197	294.065	242.751	194.901	4.008	5.12	5.068	6.154		59.923	113.563	84.064	60.042	10.171	39.471	61.429	35.785
Solyc07g017880.4	Stem and root	46.853	124.764	69.41	51.748	7.043	8.468	1.428	0.662		151.341	170.634	181.587	103.934	17.602	79.733	88.451	76.076
Solyc08g068990.2	Stem and root	4.448	7.881	2.102	1.262	0.039	0.066	0.028	0.078		5.685	9.287	8.214	4.63	0.488	1.946	2.952	2.927
Solyc08g079430.3	Stem and root	34.176	20.224	32.532	25.542	83.539	82.052	64.146	34.2		86.264	105.895	122.703	113.803	27.209	24.632	23.314	18.99
Solyc08g080310.2	Stem and root	0.408	0.26	0.398	0.033	0	0	0	0		1.251	1.156	1.504	2.512	10.358	13.981	16.211	11.864
Solyc09g005180.4	Stem and root	5.412	5.391	5.199	4.75	1.868	2.166	1.092	1.909		3.942	4.239	4.357	2.943	2.177	1.649	1.632	1.618
Solyc09g007760.4	Stem and root	1144.2	1244.89	1565.52	1221.32	292.64	358.47	216.714	293.467		1021.45	844.382	889.078	1233.42	297.801	233.658	233.364	228.305
Solyc09g008550.4	Stem and root	18.497	23.458	19.292	15.478	1.284	2.002	1.456	1.558		28.047	26.782	28.266	28.388	2.177	2.242	2.106	3.544
Solyc09g008970.1	Stem and root	74.506	104.577	88.333	63.14	0.039	0.361	0.224	0.39		27.744	20.231	24.911	14.32	0.075	0.033	0.141	0.193
Solyc09g010940.4	Stem and root	105.717	145.545	187.49	166.968	56.186	120.486	46.059	47.405		380.949	289.861	362.48	274.154	65.227	55.694	37.178	43.72
Solyc09g011430.1	Stem and root	0.222	0.744	0.085	0.033	0	0	0	0		0.758	1.079	0.771	0.287	0.113	0.066	0.05	0.039
Solyc09g065440.4	Stem and root	4.077	0.669	7.245	10.994	0	0	0	0		4.662	4.778	3.393	5.635	1.201	0.594	0.675	0.616
Solyc09g066270.3	Stem and root	1.075	1.041	0.71	0.531	0.195	0.164	0.028	0		1.44	1.965	1.427	2.476	1.088	1.187	0.605	0.616
Solyc09g082270.4	Stem and root	23.909	27.808	46.681	50.452	0.467	0.098	0.476	0.078		53.252	53.14	78.242	60.329	109.588	182.218	197.718	148.608
Solyc10g006120.2	Stem and root	11.491	23.235	10.029	6.51	2.568	4.923	2.324	2.454		11.825	15.183	12.61	8.685	1.426	2.869	2.015	4.006
Solyc10g051373.1	Stem and root	62.162	39.779	52.193	55.667	110.309	103.255	150.244	139.449		35.135	31.56	33.896	37.288	70.406	63.113	90.365	75.614
Solyc10g076510.2	Stem and root	265.292	259.454	165.925	161.952	110.465	97.084	62.13	59.831		91.116	131.328	152.704	163.76	1137.05	1315.88	2087.31	1563.08
Solyc10g079860.2	Stem and root	24.946	8.922	7.813	12.92	1.44	0.459	2.52	1.402		0.152	0.578	2.507	2.692	17.602	37.426	13.561	12.172
Solyc10g084120.2	Stem and root	14.049	10.781	10.399	14.116	7.548	4.529	4.844	3.739		1164	775.597	825.76	917.819	477.983	353.422	260.98	352.338
Solyc10g086570.3	Stem and root	4.411	3.123	1.79	3.122	6.809	14.54	26.459	26.332		1.061	0.578	0.81	0.179	2.777	4.485	5.874	5.855
Solyc11g013310.2	Stem and root	39.292	60.672	37.93	27.833	7.043	9.485	6.86	8.102		79.707	88.862	75.118	81.826	40.795	35.481	28.755	38.635
Solyc12g005370.2	Stem and root	16.68	52.01	21.906	15.777	0.039	0	0	0		52.759	59.614	59.616	31.439	4.091	23.742	27.909	22.341
Solyc12g007260.2	Stem and root	0.074	3.048	0.54	0.864	0	0	0	0		5.799	3.661	3.895	4.055	13.173	31.919	36.483	27.773
Solyc12g098210.3	Stem and root	1.483	3.011	0.966	1.329	0.117	0.131	0.168	0.156		1.251	1.58	2.044	0.574	6.53	11.376	13.652	12.172
Solyc01g005470.3	Only root	4.93	2.677	2.472	3.321	6.848	4.661	5.46	4.635		3.866	4.47	8.214	6.46	20.717	41.515	28.513	27.541
Solyc01g009320.2	Only root	0.074	0	0	0.033	0	0	0	0		0.038	0.039	0.231	0.179	0.525	0.857	0.584	0.424
Solyc01g080010.2	Only root	39.477	49.891	37.447	35.572	20.038	26.355	52.442	78.528		11.029	12.293	20.746	8.506	20.041	47.45	41.238	32.703
Solyc01g094910.3	Only root	2.113	2.528	2.756	2.79	4.552	4.431	2.52	3.817		5.117	8.247	9.91	36.176	21.355	55.496	62.427	117.407
Solyc01g095310.1	Only root	1.075	0.929	0.511	0.764	0.428	0.492	0.392	0.545		0.985	1.272	1.041	0.897	0.413	0.297	0.524	0.424
Solyc01g102890.4	Only root	5.227	0	0.028	0.133	0.078	0	0.112	0.078		8.376	20.501	18.201	51.357	508.27	513.942	391.516	401.758
Solyc01g102895.1	Only root	7.821	0.409	0.909	2.657	0.039	0.033	0.476	0		30.473	45.356	47.585	98.299	491.456	620.681	579.42	530.798
Solyc01g102910.4	Only root	16.643	0	0.057	0.565	0	0.033	0.14	0		18.079	30.713	31.042	65.82	500.801	392.002	283.74	419.901
Solyc01g108440.2	Only root	10.972	11.153	10.086	10.761	15.408	14.113	14.896	14.179		4.283	4.008	5.322	4.343	8.895	11.64	11.335	10.323
Solyc01g108910.4	Only root	4.263	3.197	4.773	5.381	3.852	6.039	8.12	7.635		3.335	3.044	2.699	1.507	34.941	44.615	73.933	57.356
Solyc02g036480.1	Only root	7.525	0.744	0.625	1.561	1.206	0.23	0.644	0.312		13.038	16.031	24.679	4.45	16.063	32.975	32.594	20.608
Solyc02g068080.3	Only root	90.185	93.647	74.581	77.622	135.873	149.27	132.66	149.265		76.561	62.774	66.712	84.877	188.138	183.273	146.414	149.379
Solyc02g069190.4	Only root	0.185	0.446	0.17	0.266	0.078	0.295	0.056	0.156		16.184	14.643	11.414	7.573	27.472	56.453	78.305	116.56
Solyc02g069200.3	Only root	0.037	0	0.114	0.033	0	0	0	0		7.126	8.979	13.342	35.207	42.184	99.056	101.539	199.184
Solyc02g070070.1	Only root	1.779	1.524	2.813	3.853	3.93	3.84	2.94	3.155		4.624	5.279	3.74	7.608	5.667	2.803	1.088	5.008
Solyc02g076830.1	Only root	2.521	1.822	0.767	0.864	0.506	0.033	0.224	0.351		13.796	17.88	21.71	14.104	42.071	102.221	191.481	111.398
Solyc02g078460.3	Only root	47.187	34.871	39.833	47.43	62.645	63.607	72.098	72.646		68.905	56.261	65.015	71.49	108.65	99.221	138.717	136.475
Solyc02g080830.1	Only root	0.222	0	0	0	0	0	0	0		12.129	9.942	18.163	3.051	21.392	36.536	33.128	14.214
Solyc02g088220.3	Only root	16.569	16.023	16.763	18.6	10.506	12.57	14.812	16.827		16.828	15.607	20.245	13.171	36.704	32.876	40.523	32.626
Solyc02g089540.3	Only root	11.639	7.807	8.779	12.322	11.829	9.518	21.195	30.266		5.913	5.01	5.013	6.137	7.731	10.717	14.488	12.75
Solyc02g091140.3	Only root	5.301	3.829	4.404	5.713	7.432	6.564	10.64	10.634		89.979	58.496	61.197	62.59	35.766	20.576	15.345	27.195
Solyc02g091990.3	Only root	3.929	2.268	4.12	5.646	0.934	1.543	0.42	0.779		12.583	14.952	18.124	2.405	22.03	37.096	51.565	21.532
Solyc02g092120.3	Only root	0.334	0.26	0.369	0.1	0.623	0.492	0.028	0.273		1.706	1.233	2.352	0.825	2.364	3.924	3.798	3.428
Solyc03g026230.1	Only root	0.89	0.223	0.966	1.86	0.467	0.197	0.476	0.312		9.248	10.289	10.952	2.871	23.982	31.128	29.682	26.771
Solyc03g081240.3	Only root	1.557	0.892	2.443	2.225	2.607	2.363	1.736	2.142		4.018	4.162	2.969	3.553	6.906	6.496	9.944	7.165
Solyc03g113570.1	Only root	0.445	0	0.17	0.133	0.039	0.033	0.028	0.039		10.84	7.63	10.604	18.59	38.468	86.855	102.204	70.375
Solyc03g113580.1	Only root	3.114	1.524	1.108	0.631	0.428	0.361	0.7	0.234		83.952	76.068	108.821	169.503	327.225	458.874	474.496	368.554
Solyc03g123630.4	Only root	847.438	902.828	924.267	802.455	880.487	675.586	720.251	746.289		273.65	439.956	360.706	643.162	1085.86	995.701	493.861	1012.68
Solyc04g025530.3	Only root	0.853	0.186	0.199	0.365	0.428	0	0.252	0.039		0.341	1.195	2.584	0.861	102.757	160.718	394.105	184.046
Solyc04g025750.3	Only root	0.259	0.037	0.17	0.232	0	0	0	0		259.816	121.81	158.99	267.156	418.198	339.21	322.268	341.36
Solyc04g056340.4	Only root	11.306	12.119	11.28	13.02	16.031	16.148	17.163	15.075		12.659	15.453	13.381	9.654	37.305	52.43	46.467	54.197
Solyc04g079240.3	Only root	5.486	0.186	0.909	4.982	0.195	0.066	0.252	0.156		1.857	2.235	3.008	5.958	4.579	15.399	11.929	7.357
Solyc04g081110.1	Only root	0	0.149	0	0	0	0	0	0		0.796	1.195	1.388	0.287	0.038	0.066	0.01	0.116
Solyc05g006700.4	Only root	18.311	15.911	13.467	13.485	9.961	9.879	16.156	14.841		40.176	28.863	25.913	29.931	9.683	7.584	5.763	10.901
Solyc05g013710.3	Only root	3.04	3.346	3.097	2.724	2.296	2.265	2.828	1.324		25.091	23.815	27.34	20.672	3.077	2.671	1.672	3.544
Solyc05g014000.4	Only root	163.801	183.094	143.594	149.829	103.539	115.497	178.075	217.549		14.175	28.477	25.952	20.528	9.27	5.804	10.73	7.203
Solyc05g016310.1	Only root	4.3	1.636	1.648	3.654	2.568	2.035	2.492	1.948		21.414	24.547	31.042	6.568	30.775	38.844	40.634	26.694
Solyc05g052400.3	Only root	102.232	82.271	91.373	108.644	147.818	147.005	108.973	135.983		18.306	23.16	16.504	28.962	23.006	9.134	3.315	17.642
Solyc06g009040.4	Only root	2.224	2.528	3.779	4.251	3.774	2.921	1.652	1.441		0.303	0.963	1.157	2.548	3.378	6.496	4.977	5.277
Solyc06g048860.3	Only root	1.705	0.074	1.08	3.321	0.233	0.066	0.196	0.078		1.592	2.582	2.121	1.005	0.563	0.297	0.292	0.27
Solyc06g054500.1	Only root	0	0.706	0.028	0.066	0	0	0	0		1.706	2.004	1.812	0.574	0	0.198	0.02	0.193
Solyc06g066770.1	Only root	19.979	13.495	11.564	14.515	11.751	10.765	8.232	5.687		8.073	8.516	9.332	12.382	43.535	50.616	79.867	55.661
Solyc06g068440.4	Only root	190.638	156.661	190.899	214.53	252.991	268.245	277.668	322.643		317.881	272.135	297.156	288.833	105.46	77.457	54.326	89.057
Solyc06g073320.3	Only root	344.988	250.011	299.632	321.945	466.099	369.761	685.588	694.638		380.04	346.007	363.675	319.517	106.022	101.199	77.63	108.086
Solyc06g073450.4	Only root	178.221	182.908	204.651	201.577	182.642	201.061	275.652	269.317		62.462	75.028	63.704	71.275	28.711	29.183	25.45	38.327
Solyc06g075970.4	Only root	1.001	1.004	0.284	0.133	2.49	0.656	1.12	1.636		7.656	3.738	5.476	10.336	82.641	57.079	27.566	54.929
Solyc07g006420.1	Only root	4.003	0.186	0.17	1.162	0.389	0.033	0.644	0.273		2.994	2.813	7.635	8.326	10.321	23.775	20.231	13.559
Solyc07g039570.3	Only root	0.222	0	0.057	0	0.195	0	0	0		0.076	0.077	0.694	0.287	0.3	0.758	0.665	0.963
Solyc07g042490.1	Only root	19.053	17.51	12.501	13.485	6.381	8.993	7.672	10.829		11.067	14.875	14.114	9.439	22.556	20.906	28.493	21.224
Solyc07g055970.1	Only root	11.528	12.528	8.438	11.193	17.276	14.605	14.168	13.672		7.467	6.821	5.938	4.522	2.364	1.451	1.31	2.504
Solyc07g061790.3	Only root	57.677	47.995	72.138	80.245	70.971	79.23	65.714	65.479		0.227	1.387	0.848	1.83	3.19	2.836	5.783	4.776
Solyc08g006350.3	Only root	4.337	5.279	4.461	6.61	8.21	5.58	8.288	8.608		3.525	3.237	4.088	1.651	0.113	0.363	0.222	0.116
Solyc08g007225.1	Only root	0.704	0.744	0.313	0.432	0.973	0.755	0.784	0.662		2.426	2.004	3.046	1.902	5.142	9.728	7.274	6.625
Solyc08g065220.3	Only root	422.014	385.184	412.91	382.926	449.874	482.829	493.458	584.714		280.889	280.343	266.808	249.965	133.795	110.663	92.562	122.608
Solyc08g077530.3	Only root	11.009	9.22	9.234	12.024	7.237	9.781	16.1	19.476		8.945	8.747	8.946	6.855	10.696	18.598	27.274	20.223
Solyc08g079200.1	Only root	45.222	33.013	34.35	37.366	27.431	23.762	34.495	25.436		27.896	40.732	36.094	25.983	5.742	9.431	11.516	8.205
Solyc09g005110.3	Only root	2.298	1.933	2.074	3.72	1.712	1.772	2.1	2.376		0.682	0.771	0.656	1.22	9.908	7.353	15.738	10.708
Solyc09g009840.1	Only root	23.39	19.964	24.718	22.552	30.778	25.797	23.155	19.242		34.87	33.449	36.826	43.677	96.415	97.44	138.817	104.195
Solyc09g011470.3	Only root	3.744	3.16	3.211	3.786	1.556	3.052	4.984	6.31		0.948	1.079	1.041	1.005	8.182	7.057	8.352	9.206
Solyc09g056430.4	Only root	2.706	1.822	0.909	1.495	1.634	2.002	2.66	2.727		3.525	3.237	5.861	2.369	10.133	14.014	17.884	11.864
Solyc09g072700.4	Only root	3.41	1.896	0.796	0.83	0.078	0	0.112	0		76.22	54.951	70.298	75.546	32.839	22.126	6.368	26.81
Solyc09g091670.3	Only root	1.223	0.186	0.653	0	0.623	0.033	0.112	0.078		1.554	1.696	6.478	6.604	14.824	38.712	8.886	19.491
Solyc10g080610.1	Only root	112.834	85.58	92.225	85.693	142.799	140.9	141.34	148.175		31.42	22.042	22.327	76.228	112.44	96.253	159.673	164.671
Solyc10g085040.1	Only root	24.761	22.863	26.537	24.977	22.062	23.106	25.815	25.085		2.047	2.852	2.198	2.225	3.34	4.781	5.31	4.661
Solyc11g005190.3	Only root	6.376	6.023	7.7	8.802	3.969	4.693	8.736	10.322		9.779	5.395	6.633	4.989	2.665	3.1	2.418	3.005
Solyc11g011500.2	Only root	0.519	0.669	0.114	0.232	0.7	0.23	0.168	0.312		199.742	95.105	104.194	93.526	270.254	257.762	395.032	327.878
Solyc11g018800.3	Only root	0.074	0.112	0.114	0	0	0	0	0.078		0.796	0.809	4.319	1.077	4.691	10.717	5.844	6.317
Solyc12g005720.1	Only root	10.601	7.807	5.086	8.204	13.074	11.881	6.72	8.57		15.691	16.57	21.633	16.939	31.413	42.504	49.943	37.402
Solyc12g088970.1	Only root	0	0	0	0	0	0	0	0		1.63	3.237	3.162	45.579	55.169	104.398	60.27	201.958
Solyc12g096830.2	Only root	12.455	14.053	13.893	17.604	11.478	13.292	16.548	18.814		12.318	9.788	12.378	8.9	21.355	28.325	40.664	26.232
Solyc12g100180.2	Only root	1.112	0.855	1.25	1.096	3.385	0.427	2.184	2.844		9.589	4.47	5.36	5.814	1.314	1.682	3.164	4.391
Solyc12g100190.2	Only root	0.778	0.781	1.051	0.797	1.401	1.017	1.596	2.298		0.265	0.193	0.347	0.287	1.051	0.659	0.756	0.462
Solyc01g067300.3	Only stem	30.803	17.584	21.65	33.347	11.05	11.914	10.612	7.829		48.097	47.861	54.488	42.133	51.679	37.162	35.979	35.399
Solyc01g067660.3	Only stem	115.577	109.187	84.809	119.804	284.78	307.762	317.091	311.191		76.182	67.745	80.902	69.983	67.517	63.014	80.693	71.569
Solyc01g110360.3	Only stem	57.862	32.158	47.533	58.623	85.095	79.689	162.255	187.244		0.455	0.771	0.347	1.005	0.3	0.462	1.552	0.732
Solyc01g110903.1	Only stem	0.853	1.115	0.71	0.797	0.778	1.444	2.268	2.649		0.038	0.116	0.154	0.359	0.113	0.231	0.212	0.27
Solyc02g014300.2	Only stem	4.04	38.812	8.808	12.289	0	0	0	0		12.849	11.984	11.684	3.661	3.04	8.343	12.272	13.636
Solyc02g062340.3	Only stem	26.207	18.737	23.269	35.539	50.193	49.986	93.237	101.705		0.417	0.385	0.154	0.825	0.075	0.066	0.332	0.039
Solyc02g062510.3	Only stem	0.853	1.636	1.847	0.897	0.117	0.164	0.14	0.117		25.356	24.701	24.679	23.651	11.447	15.069	19.083	15.793
Solyc02g063150.3	Only stem	116.614	86.77	122.512	161.952	236.96	208.577	321.431	320.422		2.994	2.158	1.62	4.343	1.501	0.989	0.675	1.81
Solyc02g070090.1	Only stem	3.002	4.833	5.597	9.898	0.35	0.492	1.036	1.831		9.248	9.326	13.419	5.419	5.93	12.728	6.831	5.008
Solyc02g071110.3	Only stem	1.112	0.781	1.364	1.063	3.268	2.396	4.116	2.259		3.146	1.811	1.851	2.369	4.916	2.242	1.753	2.889
Solyc02g084440.4	Only stem	251.726	150.601	217.237	231.636	464.037	478.004	636.197	622.342		0.682	1.387	0.617	1.113	0.563	0.297	2.63	0.77
Solyc02g085950.4	Only stem	0.482	0.52	0.199	0.399	1.012	1.477	3.808	4.168		0.114	0	0	0.072	0	0.066	0.04	0.039
Solyc02g092580.3	Only stem	352.364	427.714	334.237	371.899	259.1	146.086	147.332	114.014		185.15	288.821	290.099	226.386	210.844	273.129	277.353	235.624
Solyc02g092860.3	Only stem	6.116	5.688	6.989	6.277	3.191	2.954	2.996	2.415		5.23	5.395	6.093	4.343	7.506	11.079	7.123	7.088
Solyc03g005210.4	Only stem	17.718	16.283	39.862	33.247	0.545	0.197	0.112	0.156		8.338	10.366	13.111	9.941	4.954	3.199	8.111	3.736
Solyc03g033710.3	Only stem	0.741	1.004	1.421	0.797	0	0	0.056	0		21.945	18.69	19.628	17.011	6.23	9.464	13.189	12.365
Solyc03g034220.3	Only stem	341.54	239.527	311.167	560.257	714.81	687.402	1058.42	990.014		7.201	4.624	4.242	6.209	1.426	1.484	5.975	2.273
Solyc03g113810.1	Only stem	0.519	1.004	0.852	0.465	0	0.098	0.112	0		0.341	0.424	0.308	0	0.038	0.231	0.363	0.039
Solyc03g115940.4	Only stem	56.306	47.734	59.523	67.79	113.811	97.97	116.085	123.089		61.135	70.519	58.884	120.909	92.512	65.455	82.345	90.174
Solyc03g116910.3	Only stem	8.526	5.428	7.16	5.447	11.751	10.273	13.972	20.216		197.695	174.256	236.807	193.871	103.208	124.314	80.764	77.232
Solyc04g007210.3	Only stem	4.152	2.677	2.529	3.089	10.039	10.929	14.364	13.088		0	0	0	0	0.075	0.132	0.05	0
Solyc04g081120.1	Only stem	0.63	2.193	0.426	0.266	0	0	0	0		1.364	1.85	1.581	0.825	0.188	0.462	0.887	0.732
Solyc04g081140.1	Only stem	0.111	1.227	0.369	0.266	0	0	0	0		1.516	1.58	0.925	1.184	0.45	0.692	1.521	0.809
Solyc05g011880.3	Only stem	2.372	2.602	1.676	2.557	0.233	0.131	0	0.039		0.076	0.039	0	0.036	0	0	0.03	0
Solyc05g018403.1	Only stem	0.63	0.223	0.653	0.664	1.556	1.674	1.708	1.87		0.644	0.308	1.041	0.574	0.6	0.396	0.554	0.616
Solyc05g025985.1	Only stem	0.556	0.669	0.597	0.631	0.039	0.066	0	0		0.341	0.771	0.501	0.431	0.188	0.363	0.494	0.732
Solyc05g052240.3	Only stem	7.784	12.008	14.575	24.379	34.396	19.135	31.219	21.346		0.152	0.193	0.077	0.251	0.038	0.231	0.423	0.462
Solyc05g054050.4	Only stem	1.816	5.948	1.619	1.395	0	0	0	0		27.251	26.281	30.387	25.337	5.817	16.685	21.581	13.867
Solyc05g054890.4	Only stem	25.095	17.324	40.288	49.389	7.004	7.286	7.896	7.596		29.184	28.208	33.78	36.212	19.14	15.432	14.045	16.987
Solyc06g034370.1	Only stem	9.341	4.015	4.802	4.152	3.58	1.772	2.296	2.22		3.07	6.011	6.555	2.943	3.303	4.386	3.345	3.929
Solyc06g035710.1	Only stem	0.519	0.818	1.335	1.96	1.012	0.328	0.168	0.234		5.534	7.206	4.705	6.891	5.179	3.66	4.494	2.311
Solyc06g053610.3	Only stem	15.531	19.666	16.308	17.803	5.681	5.35	6.44	4.168		20.088	20.501	17.391	26.019	25.295	18.861	11.919	13.906
Solyc06g060310.3	Only stem	29.506	21.339	24.889	29.793	47.353	47.164	63.11	66.725		2.994	3.237	3.702	3.086	3.603	4.649	6.075	5.855
Solyc06g060760.3	Only stem	202.389	203.764	267.952	207.921	6.926	5.547	3.164	4.012		2780.01	2176.97	2554.9	2202.39	2066.86	1753.19	1710.7	1981.02
Solyc06g064660.4	Only stem	1.816	2.008	2.245	2.657	0.156	0.098	0.168	0.078		2.843	2.929	2.391	2.871	1.426	2.077	2.509	1.887
Solyc06g065010.4	Only stem	35.585	33.347	19.547	17.67	0.856	1.116	0.868	0.545		38.773	39.344	41.492	42.313	34.64	30.963	19.929	28.042
Solyc06g066020.3	Only stem	0.741	0.52	0.796	0.897	4.124	4.89	3.836	3.428		0.076	0.077	0.039	0.108	0.263	0.363	0.071	0.116
Solyc06g074390.3	Only stem	4.93	1.152	7.217	17.537	1.245	0.656	0.812	0.662		3.07	4.894	3.779	3.086	1.689	0.627	1.128	1.04
Solyc07g038160.4	Only stem	1.965	1.97	0.682	1.495	0.039	0.098	0.112	0.273		0.379	0.116	0.077	0.251	0.15	0.132	0.433	0.193
Solyc07g049460.3	Only stem	6.005	6.097	14.263	11.027	0.117	0	0.084	0		48.173	47.976	60.233	59.791	68.305	95.56	135.674	69.913
Solyc07g052620.1	Only stem	1.297	1.338	1.25	1.893	5.058	5.678	5.488	5.22		0.417	0.27	0.54	0.897	0.488	0.495	0.474	0.193
Solyc07g055060.3	Only stem	400.441	493.962	521.358	606.192	1051.77	893.747	1068.2	1185.75		239.387	221.847	229.982	442.221	338.634	309.533	199.773	341.051
Solyc07g055720.4	Only stem	0.853	0.818	0.511	0.897	1.206	1.28	2.884	2.844		0.19	0.539	0.27	0.538	0.375	0.33	0.494	0.27
Solyc07g056170.4	Only stem	8.377	12.64	5.938	4.617	0.973	0.131	0.644	0.857		16.525	18.844	14.808	15.253	16.063	31.26	19.465	24.306
Solyc07g062530.3	Only stem	13.9	12.305	18.269	24.479	40.038	61.145	22.399	24.968		1.781	1.349	2.121	1.723	0.676	0.594	1.37	0.77
Solyc08g006330.3	Only stem	3.41	3.532	3.694	4.65	7.548	8.271	9.436	4.869		14.706	14.027	16.62	10.946	9.12	12.497	10.398	9.591
Solyc08g075830.4	Only stem	0.334	4.127	1.335	0.498	0	0	0	0		56.852	51.676	47.816	23.292	13.06	28.457	36.654	31.74
Solyc08g076220.3	Only stem	73.95	48.887	65.148	89.778	127.857	121.044	199.466	207.421		2.843	2.582	2.854	2.943	0.826	0.561	1.441	0.732
Solyc08g078920.2	Only stem	6.82	13.346	5.512	1.893	0	0	0	0		46.05	85.625	66.712	38.078	15.95	36.041	41.319	34.899
Solyc09g007770.3	Only stem	764.073	769.588	970.407	788.339	312.873	386.302	230.013	323.305		568.79	422.923	464.591	553.727	369.859	243.023	233.324	241.209
Solyc09g008760.1	Only stem	5.894	3.643	4.034	4.882	3.93	1.477	1.036	0.545		0.265	0.193	0.501	0.431	0.375	0.264	0.151	0.116
Solyc09g009420.1	Only stem	21.647	20.521	24.349	22.885	58.014	58.421	66.974	57.611		1.516	1.734	1.388	2.405	2.515	1.583	1.703	2.388
Solyc09g065420.3	Only stem	7.08	5.168	12.586	15.245	0.039	0	0.056	0		3.639	5.125	5.052	5.563	3.828	1.978	4.232	3.39
Solyc09g082660.3	Only stem	42.146	49.705	66.626	96.985	165.833	118.484	157.159	133.957		0.114	0.308	0	0.036	0	0.066	0.222	0.039
Solyc09g082690.3	Only stem	146.824	156.327	209.055	213.102	36.342	44.472	42.867	48.223		0.872	3.507	1.812	2.082	0.488	0.429	2.277	2.388
Solyc09g091950.1	Only stem	2.224	3.272	1.108	1.594	0.506	0.427	0.196	0.234		5.534	5.549	5.36	8.111	9.232	9.958	10.529	9.476
Solyc09g092110.4	Only stem	0.185	0.112	0.028	0.1	0.311	1.444	2.38	2.688		0.076	0	0.039	0.036	0	0	0.06	0
Solyc09g092640.3	Only stem	5.671	1.859	2.415	2.491	5.681	7.975	7.224	5.921		0.72	0.809	1.35	1.22	2.59	0.989	0.594	1.31
Solyc11g005080.1	Only stem	18.867	13.83	14.575	17.371	29.688	29.769	38.667	44.094		11.636	10.443	15.27	12.023	15.387	16.158	15.959	14.522
Solyc11g005290.1	Only stem	0.519	0.595	0.17	0.299	1.634	1.214	2.492	3.934		1.44	1.233	1.003	0.897	1.276	0.758	0.625	0.963
Solyc11g006590.2	Only stem	0.111	0.074	0.114	0.199	1.323	0.656	0.728	0.74		0.076	0	0	0.036	0.038	0	0	0
Solyc11g013450.2	Only stem	8.007	8.96	6.251	8.27	1.829	2.462	1.456	1.87		1.706	2.042	1.465	1.902	0.976	0.627	0.786	1.233
Solyc11g068380.1	Only stem	1.371	1.524	2.188	3.72	0.739	0.328	1.204	0.74		0.682	0.424	0.578	0.61	0.263	0.495	0.181	0.193
Solyc12g006050.2	Only stem	33.213	45.095	35.628	37.366	49.376	80.411	69.942	97.225		6.746	8.092	2.969	5.204	1.276	1.022	2.942	3.698
Solyc12g007250.1	Only stem	1.52	12.826	2.87	4.916	0	0	0	0		5.382	4.316	2.738	1.256	1.163	3.957	7.002	7.896
Solyc12g007270.3	Only stem	0.259	5.056	1.279	2.225	0	0	0	0		0.341	0.925	0.617	0.251	0.038	0.594	0.806	0.732
Solyc12g009290.1	Only stem	4.522	5.316	4.83	5.945	1.128	1.411	2.94	6.778		1.099	1.657	1.388	1.471	1.801	1.55	1.29	1.849
Solyc12g019180.2	Only stem	2.335	3.68	0.824	0.631	0	0.066	0.168	0		0.114	0.385	0.154	0.036	0	0.066	0.131	0.039
Solyc12g019220.1	Only stem	0.334	0.892	0.426	0.332	0	0	0	0		3.563	3.815	3.818	2.225	0.3	2.605	2.982	2.504
Solyc12g019230.2	Only stem	6.042	3.829	9.575	8.935	0.078	0.066	0.476	0.078		2.502	3.083	3.046	4.486	4.729	3.264	4	3.39
Solyc12g089250.1	Only stem	0.89	1.115	0.824	0.93	0.35	0.197	0.42	0.195		0.114	0.231	0.116	0.144	0.188	0.363	0.212	0.116
