# Supplementary material for: Genes involved in auxin biosynthesis, transport and signalling underlie the extreme adventitious root phenotype of the tomato aer mutant
Source: Theor Appl Genet. 2024 Mar 8;137(4):76. doi: 10.1007/s00122-024-04570-8 (PMC10923741; doi:10.1007/s00122-024-04570-8)
Supplement: Supplementary file 3 — (XLSX 53 kb) [file 122_2024_4570_MOESM3_ESM.xlsx]

## Sheet: Table S6A
Table S6A. 10.4 Mpb genomic region on chromosome 3 including 28 SNPs which were significantly associated with the superior AR phenotype (in italics)
Marker	Chromosome	Position (bp)	F	p-value	add_effect	add_F	add_p	dom_effect	dom_F	dom_p	errordf	MarkerR2
SAC4.0CH01_34740959	AC4.0CH01	34740959	5.48983	0.00623	0.67079	7.11077	0.00963	0.85151	8.21407	0.00557	74	0.15293
SAC4.0CH02_33693175	AC4.0CH02	33693175	4.02106	0.02378	0.02369	0.00511	0.94329	0.88285	7.57425	0.00813	60	0.12987
SAC4.0CH02_33693190	AC4.0CH02	33693190	4.02106	0.02378	0.02369	0.00511	0.94329	0.88285	7.57425	0.00813	60	0.12987
SAC4.0CH02_37018963	AC4.0CH02	37018963	4.64971	0.01257	-0.57643	7.0505	0.00972	0.55368	4.02002	0.04867	81	0.11582
SAC4.0CH03_38009634	AC4.0CH03	38009634	4.00953	0.02348	-0.7163	7.17845	0.00963	-0.30036	1.18513	0.28089	65	0.12893
SAC4.0CH03_49227396	AC4.0CH03	49227396	9.01359	0.0002725	0.9611	17.9031	5.6321e-05	-0.083082	0.13927	0.70989	97	0.18227
SAC4.0CH03_49227426	AC4.0CH03	49227426	8.14062	0.00054234	-0.86214	16.2001	0.00011378	-0.10878	0.25834	0.61243	104	0.16032
SAC4.0CH03_49227566	AC4.0CH03	49227566	8.01866	0.00058294	0.81232	15.909	0.00012521	-0.11582	0.31248	0.57739	110	0.14966
SAC4.0CH03_50045212	AC4.0CH03	50045212	8.95818	0.00027095	-0.88341	17.6356	5.9851e-05	-0.19239	0.7768	0.38032	104	0.17432
SAC4.0CH03_50045272	AC4.0CH03	50045272	8.79913	0.00030196	0.87931	17.5485	6.0448e-05	-0.12615	0.3653	0.54695	108	0.16483
SAC4.0CH03_50047168	AC4.0CH03	50047168	7.35323	0.00106	-0.77909	13.584	0.00037409	-0.26979	1.56936	0.21328	106	0.15661
SAC4.0CH03_50047238	AC4.0CH03	50047238	8.64327	0.00034276	-0.85904	17.13	7.244e-05	-0.14568	0.47781	0.491	109	0.1662
SAC4.0CH03_50047300	AC4.0CH03	50047300	7.32275	0.00108	-0.77867	13.5697	0.00037488	-0.26443	1.51245	0.22168	107	0.15528
SAC4.0CH03_51029811	AC4.0CH03	51029811	11.27	4.9444e-05	-1.1016	22.2445	1.0176e-05	-0.12514	0.2477	0.62008	87	0.2676
SAC4.0CH03_51123186	AC4.0CH03	51123186	4.11333	0.03619	0.84078	5.35584	0.03427	-0.72745	2.40639	0.14039	24	0.39226
SAC4.0CH03_51154269	AC4.0CH03	51154269	12.9957	1.1009e-05	1.09228	25.7906	2.0425e-06	0.06299	0.0793	0.77889	98	0.2617
SAC4.0CH03_51290938	AC4.0CH03	51290938	8.59001	0.00072669	1.07224	17.1799	0.00015657	-0.12707	0.14793	0.70242	51	0.29536
SAC4.0CH03_51572537	AC4.0CH03	51572537	10.7664	7.2333e-05	1.0073	21.2673	1.4951e-05	0.00525	0.00044699	0.98318	88	0.23006
SAC4.0CH03_51588593	AC4.0CH03	51588593	10.1365	0.00013611	0.98588	19.6043	3.4304e-05	-0.22239	0.68913	0.40928	78	0.27418
SAC4.0CH03_51884346	AC4.0CH03	51884346	10.7339	6.0925e-05	0.96308	21.4508	1.1166e-05	-0.044664	0.04297	0.8362	106	0.20742
SAC4.0CH03_52873467	AC4.0CH03	52873467	6.47677	0.00424	-1.0095	12.6522	0.00116	-0.23484	0.37758	0.54312	41	0.36569
SAC4.0CH03_53355316	AC4.0CH03	53355316	11.5832	3.2602e-05	1.02128	23.1103	5.939e-06	-0.020552	0.00856	0.92648	100	0.22806
SAC4.0CH03_53950820	AC4.0CH03	53950820	13.6301	5.674e-06	0.98992	27.2492	9.4614e-07	-0.022877	0.01176	0.91387	110	0.25439
SAC4.0CH03_54205655	AC4.0CH03	54205655	10.4342	0.00012187	-1.0137	20.7595	2.4476e-05	-0.1245	0.17692	0.67546	71	0.28827
SAC4.0CH03_54216022	AC4.0CH03	54216022	12.4818	2.0173e-05	1.03939	24.8541	3.7209e-06	-0.044231	0.03063	0.86153	85	0.30145
SAC4.0CH03_54225386	AC4.0CH03	54225386	13.8672	4.9755e-06	0.99134	27.6271	8.6067e-07	-0.10451	0.23015	0.63248	106	0.26854
SAC4.0CH03_55048936	AC4.0CH03	55048936	8.08341	0.00092503	-0.94423	15.7465	0.00023617	-0.019497	0.00345	0.95339	57	0.31522
SAC4.0CH03_59526472	AC4.0CH03	59526472	16.0365	1.0813e-06	1.00786	32.0502	1.7322e-07	-0.27371	1.41376	0.23753	99	0.32135
SAC4.0CH03_59526565	AC4.0CH03	59526565	16.342	7.6464e-07	-1.0199	32.63	1.2218e-07	-0.29986	1.8453	0.17748	105	0.32279
SAC4.0CH03_59561792	AC4.0CH03	59561792	14.8393	3.1594e-06	-1.0477	29.1195	6.4558e-07	0.00608	0.00066942	0.97942	90	0.32603
SAC4.0CH03_59620909	AC4.0CH03	59620909	16.0403	1.0354e-06	-1.074	32.0805	1.6397e-07	-0.28421	1.61445	0.20704	101	0.33781
SAC4.0CH03_59620945	AC4.0CH03	59620945	16.0403	1.0354e-06	1.07402	32.0805	1.6397e-07	-0.28421	1.61445	0.20704	101	0.33781
SAC4.0CH03_59648347	AC4.0CH03	59648347	15.0251	2.7572e-06	-1.0857	29.9667	4.6825e-07	-0.13194	0.32026	0.573	90	0.33087
SAC4.0CH04_18593852	AC4.0CH04	18593852	3.39803	0.03783	1.7738	3.05406	0.08398	0.50113	1.69721	0.19601	97	0.07449
SAC4.0CH04_25605191	AC4.0CH04	25605191	3.26223	0.04373	-2.4746	6.42974	0.01328	0.46329	1.14814	0.28733	84	0.08017
SAC4.0CH04_25605253	AC4.0CH04	25605253	4.42236	0.01529	-3.1481	8.70251	0.00424	0.68394	2.26175	0.1368	83	0.10342
SAC4.0CH04_46373301	AC4.0CH04	46373301	4.69989	0.01706	-3.7323	9.37753	0.0047	0.7897	1.47764	0.23395	37	0.19891
SAC4.0CH04_47813802	AC4.0CH04	47813802	4.23706	0.02203	-0.59799	1.08966	0.30332	1.36164	5.76306	0.02151	45	0.15995
SAC4.0CH04_8945701	AC4.0CH04	8945701	3.9774	0.03111	1.2346	3.45349	0.07448	2.29162	5.32297	0.02927	34	0.25842
SAC4.0CH04_8945754	AC4.0CH04	8945754	3.98582	0.02998	-1.2121	3.35661	0.07759	2.30948	5.51655	0.02613	36	0.25467
SAC4.0CH07_35042257	AC4.0CH07	35042257	4.28393	0.01781	1.35739	5.62547	0.02063	1.74812	8.49976	0.00485	74	0.10401
SAC4.0CH07_35042312	AC4.0CH07	35042312	4.28393	0.01781	-1.3574	5.62547	0.02063	1.74812	8.49976	0.00485	74	0.10401
SAC4.0CH07_5381131	AC4.0CH07	5381131	3.70856	0.02834	-0.87322	1.1364	0.28927	2.11833	7.14964	0.0089	98	0.07553
SAC4.0CH08_57146988	AC4.0CH08	57146988	4.6727	0.01932	-0.47486	1.66681	0.20898	1.29903	7.30938	0.0124	32	0.36795
SAC4.0CH08_57171284	AC4.0CH08	57171284	3.71695	0.02866	0.42555	4.01247	0.04859	0.47869	3.6251	0.06056	87	0.09406
SAC4.0CH09_27532184	AC4.0CH09	27532184	3.47991	0.04642	0.64625	0.91225	0.34866	1.47726	6.47558	0.01749	33	0.18732
SAC4.0CH09_32252302	AC4.0CH09	32252302	3.50922	0.03705	1.04582	2.33615	0.13235	0.63837	4.09235	0.04814	61	0.10814
SAC4.0CH10_34553993	AC4.0CH10	34553993	3.51808	0.03346	1.21112	7.03247	0.00934	-0.10863	0.24271	0.62336	106	0.068
SAC4.0CH10_48256569	AC4.0CH10	48256569	3.5264	0.04877	2.09801	5.70223	0.02692	1.10096	2.90004	0.10407	28	0.37396
SAC4.0CH10_54718874	AC4.0CH10	54718874	3.24671	0.043	-1.347	6.01822	0.01587	-0.15002	0.50143	0.4805	109	0.06082
SAC4.0CH10_54871435	AC4.0CH10	54871435	3.18149	0.04576	1.33931	5.94815	0.0165	-0.14102	0.44192	0.50773	108	0.06136
SAC4.0CH10_54909507	AC4.0CH10	54909507	4.70448	0.01115	-1.2761	8.18408	0.00515	-0.21054	0.95112	0.33179	108	0.09046
SAC4.0CH10_56150280	AC4.0CH10	56150280	3.85835	0.04627	1.16444	2.16462	0.16334	1.9545	7.22803	0.01765	22	0.34228
SAC4.0CH10_61260215	AC4.0CH10	61260215	3.42803	0.03652	-0.50694	4.72368	0.03224	0.26562	1.382	0.2427	103	0.06722
SAC4.0CH11_44613895	AC4.0CH11	44613895	3.83398	0.0256	-0.22317	0.496	0.48326	0.86376	5.70135	0.01925	90	0.09728
SAC4.0CH11_50998971	AC4.0CH11	50998971	4.14038	0.02068	0.41579	5.006	0.02899	-0.48229	3.1546	0.08078	68	0.12344
SAC4.0CH12_17954988	AC4.0CH12	17954988	3.35433	0.04264	0.984	6.38956	0.01456	0.79458	3.42587	0.06987	60	0.11809
SAC4.0CH12_18101416	AC4.0CH12	18101416	3.56433	0.03416	-1.1024	3.01978	0.08714	0.55871	0.77471	0.38211	71	0.09794
SAC4.0CH12_18101469	AC4.0CH12	18101469	3.73136	0.0295	-1.0994	3.00295	0.08808	0.611	0.92069	0.34102	70	0.10365
SAC4.0CH12_18834569	AC4.0CH12	18834569	3.60703	0.03441	1.00237	2.49983	0.12016	0.57541	3.3952	0.07132	58	0.12777
SAC4.0CH12_20740788	AC4.0CH12	20740788	3.56223	0.04237	2.96542	7.1216	0.01273	0.41105	0.74212	0.39657	35	0.21932
SAC4.0CH12_32670424	AC4.0CH12	32670424	5.67931	0.01838	-3.1669	11.112	0.00596	0.64358	0.78316	0.39356	20	0.47237
SAC4.0CH12_36832828	AC4.0CH12	36832828	6.26727	0.00373	-0.80974	1.53523	0.22111	2.23604	12.5296	0.00087656	58	0.21373
SAC4.0CH12_48082565	AC4.0CH12	48082565	4.53892	0.03198	2.57008	8.99911	0.01024	-0.012323	0.00052206	0.98212	21	0.39296
SAC4.0CH12_52416700	AC4.0CH12	52416700	3.1403	0.04805	-0.22083	0.48455	0.48816	0.57379	5.96247	0.01657	98	0.06395
SAC4.0CH12_8518951	AC4.0CH12	8518951	3.12472	0.04964	1.69612	5.11261	0.02661	0.22208	0.73095	0.39526	84	0.07834

## Sheet: Table S6B
Table S6B. 6.2 Mpb causative region on chromosome 3, associated SNP genotypes and their positions are marked
F2 plant #	49227396	49227426	49227566	50045212	50045272	50047168	50047238	50047300	51029811	51154269	51290938	51572537	51588593	51884346	52873467	53355316	53950820	54205655	54216022	54225386	55048936	59526472	59526565	59561792	59620909	59620945	59648347	AR number
3	22	22	22	22	22	22	22	22	22	22	22		22	22		22	22	22	22	22	22	22	22	22	22	22	22	304
54	22	22	22	22	22	22	22	22	22	22		22		22			22			22		22	22	22	22	22	22	274
71	22	22	22	22	22	22	22	22	22	22		22	22	22	22	22	22		22	22	22	22	22	22	22	22	22	241
30	22	22	22	22	22	22	22	22	22	22		22	22	22		22	22	22	22	22		22	22	22	22	22	22	223
79	22	22	22	22	22	22	22	22	22	22	22	22	22	22	22	22	22	22	22	22	22	22	22	22	22	22	22	173
80	22	22	22	22	22	22	22	22	22	22	22	22	22	22	22	22	22	22	22	22	12	12	12	12	12	12	12	162
68	12	12	12	12	12	12	12	12	12	12		12	12	12	22	22	22		22	22		22	22	22	12	12	12	153
7	22	22	22	22	22	22	22	22	22	22		22	22	22		22	22	22	22	22	12	22	22	22	22	22	22	140
105	22	22	22	22	22	22	22	22		22	22	22	22	22	22	22	22	22	22	22		22	22	22	22	22	22	140
66	12	12	12	12	12	12	12	12	12	12	12	12	12	12	12	12	12	12	12	12	12	12	12	12	12	12	12	136
33			22	22	22	22	22	22	22	22	22		22	22			22			22		22	22	22				131
37	12	12	12	12	12	12	12	12	12	12	12	12	12	12	12	12	22	22	22	22	22	22	22	22	22	22	22	131
78	22	22	22	22	22	22	22	22	22	22	22	22	22	22	22	22	22	22	22	22	22	22	22	22	22	22	22	116
82	12	12	12	12	12	12	12	12	12	12		12	12	12	12	12	12		12	12		12	12	12	12	12	12	116
108			12		12							12				12	12											99
106	12	12	12	12	12		12			12		12		12		12	12	12		12		12	12		12	12	12	98
111	12	12	12	12	12	12	12	12	12	12		12	12	12		12	12		12	12		12	12	12	12	12	12	93
85	12	12	12	22	22	22	22	22	22	22		22	22	22		22	22		22	22		22	22	22	22	22	22	86
13	22	22	22	22	22	22	22	22	22	22			22	22		22	22		22	22		12	12	12	12	12	12	84
40	11	11	11	11	11	11	11	11	11	11	11	11	11	11	11	11	12	12	12	12	12	12	12	12	12	12	12	84
63	12	12	12	12	12	12	12	12	12	12		12		12		12	12			12		11	11		11	11	11	81
17	22	22	22	22	22	22	22	22	22	22	22	22	22	22	22	22	22	22	22	22	22	12	12	12	12	12	12	78
72	12	12	12	12	12	12	12	12	12	12	12	12	12	12	12	12	12	12	12	12	12	12	12	12	12	12	12	70
62	12	12	12	12	12	12	12	12	12	12	12		12	12		12	12	12	12	12	12	12	12	12	12	12	12	63
76	12	12	12	12	12	12	12	12	12	12		22	12	12		12	12		12	12		22	22		22	22	22	62
19	12	12	12	12	12	12	12	12	12	12		12	12	12	11	12	12	12	12	12	12	11	11	11	11	11	11	61
86	12	12	12	12	12	12	12	12	12	12	12	12	12	12		12	22	22	22	22	22	22	22	22	22	22	22	57
101	12	12	12	12	12	12	12	12	12	12		12	12	12		12	12	12	12	12		12	12	12	12	12	12	57
103	22	22	22	22	22	22	22	22	22	22	22	22	12	22	22	22	22	22	22	22	22	22	22	22	22	22	22	55
65	11	11	11	11	11	11	11	11	11	11	11	11	11	11	11	11	11	11	11	11	11	11	11	11	11	11	11	53
29	22	22	22	12	12	12	12	12	12	12	12	12	12	12		12	12	12	12	12		12	12	12	12	12	12	52
24	22	22	22	22	22	22	22	22	22	22		22	22	22		22	22	22	22	22	22	12	12	12	12	12	12	51
27		11	11	11	11	11	11	11		11				11			11			11		22	22					50
28			22		12	12	12	12		12		12		12			12			12		11	11		11	11		50
70		12	12	12	12	12	12	12	12	12				12		12	12			12			22		22	22		50
44			22				12	12									12											49
12	22	22	22	22	22	22	22	22	22	22		12		12		12	12		12	12	12	12	12	12	12	12	12	48
18	22	22	22	22	22	22	22	22	22	22		22	22	22	22	22	22	22	22	22	22	12	12	12	12	12	12	48
2	11	11	11	11	11	11	11	11					11	11		11	11			11		22	12					44
14	22	22	22	22	22	22	22	22	22	22		22		22		22	12		12	12	12	12	12	12	12	12		44
92	12	12	12	12	12	12	12	12	12	12	12	12	12	12	12	12	12	11	11	11	11	11	11	11	11	11	11	44
95	22	22	22	22	22	22	22	22	22	22		22	22	22		22	22			22		11	11		11	11		44
50		22	22			22	22	22		22				22		22	22			22					22	22		42
69		11	11	11	11	11	11	11									11			11			12					41
88	12	12	12	12	12	12	12	12	12	12	12		12	12		12	12	12	12	12	12	12	12	12	12	12	12	40
43	22	22	22	22	22	22	22	22	22	22	22	22	22	22		22	22	22	22	22	11	11	11	11	11	11	11	39
55	11	11	11	11	11	11	11	11	11	11	11	11	11	11	11	11	11	11	11	11	11	11	11	11	11	11	11	39
67	11	11	11	11	11	11	11	11	11	11		11	11	11	11	11	11	11	11	11	12	12	12	12	12	12	12	39
45			11	11	11	11	11	11				11		11		11	11			11		11	11	11	11	11	11	36
94	12	12	12	12	12	12	12	12	12	12				12		12	12		12	12		12	12	12	12	12	12	36
83	12	12	12	12	12	12	12	12	12	12	12	12		12	12	12	12	12	12	12	12	12	12	12	12	12	12	34
26	12	12	12	12	12	12	12	12	12	12		12	12	12		12	12	12	22	12	22	11	12	12	12	12	22	33
75	12	12	12	12	12	12	12	12	12	12		11		12		12	12		22	22	22	22	22	22	12	12	12	33
100	12	12	12	12	12	12	12	12	12	12		12	12	12	12	12	12	22	12	12		12	12	12	12	12		33
31	12	12	12	12	12	12	12	12	12	12	12	12	12	12	12	12	12	12	12	12		12	12	12	12	12	12	31
91	22	22	22	22	22	22	22	22						22		22	22			12			11		11	11		31
47	11	11	11	11	11	11	11	11	11	11		11	11	11		11	11	11	11	11		11	11	11	11	11	11	30
64	22	22	22	22	22	22	22	22	22	22		22	22	22	22	22	12	22	12	22	22	12	12	12	12	12	12	30
20	22	22	22	22	22	22	22	22	22	22		22		22	12	22	22	22	22	22	12	12	12	12	12	12	12	29
42	12	12	12	12	12	12	12	12	12	12	12	12	12	12		12	22	22	22	22		22	22	22	22	22	22	29
49	12	12	12	12	12	12	12	12	12	12	12		12	12		12	12	12	12	12	11	11	11	11	11	11	11	28
77	12	12	12	12	12	12	12	12		12	11			12	12	12	12	12	12	12		12	12	12	12	12	12	27
59	12	12	12	12	12	12	12	12	12	12	12	12	11	12	12	12	12		12	12		12	12	12	12	12	12	26
35	12	12	12	12	12	12	12	12	12	12	12	12	12	12		12	12		12	12		11	11	11	11	11	11	22
84	12	12	12	12	12	12	12	12	12	12	12	12	12	12		12	12	12	12	12	12	12	12	12	12	12	12	21
8	11	11	11	11	11	11	11	11		11		11	11	11		11	11	11	11	11	11	12	12	12	12	12	12	20
107	12	12	12	12	12	12	12	12		12		11		11		11	11	11	11	11		11	11		11	11	11	20
25	12	12	12	12	12	12	12	12	12	12	12	12	12	12	12	12	12	12	12	12	12	12	12	12	12	12	12	19
52		11	11	12	12	12	12	12	12	11	12	12		12		12	12			12		12	12	12	12	12	12	19
22	11	11	11	11	11	11	11	11	11	11		11		11	11	11	11	11	11	11	11	12	12	12	12	12	12	18
87	12	12	12	12	12	12	12	12	11	12		12	12	12		12	12	12	12	12		12	12	12	12	12	12	17
36	11	11	11	11	11	11	11	11	11	11	11	11	11	11	11	11	11	11	11	11	11	12	12	12	12	12	12	16
6	11	11	11	11	11	11	11	11			11	11	11	11			11		11	11			11	11	11	11		15
81	12	12	12	22	22	22	22	22	22	22	22	22	22	22		22	22	22	22	22		12	12	12	12	12	12	15
23	12	12	12	12	12	12	12	12	12	12		12	12	12		12	11			11	11	11	11	11	11	11	11	13
96			11		12	12	12	12									12											13
32		12	12		12	12	12	12					12	12			12			12		12	12		12	12		12
102																												12
56	12	12	12	12	12	12	12	12	12	12		12	12	12	12	12	12	12	12	12	12	12	12	12	12	12	12	11
90	12	12	12	12	12	12	12	12	12	12			22	12		12	12	12		12		12	12	12	12	12	22	11
98	12	12	12	12	12	12	12	12		12			12	12		22	22	22	22	22			22	22	22	22		11
109	12	12	12	12	12	12	12	12		11	11	11	11	11	11	11	11	11		11		12	12		12	12	12	11
1	11	11	11	11	11	11	11	11	11	11	11	11	11	11	11	11	11	11	11	11	11	11	11	11	11	11	11	9
9	11	11	11	11	11	11	11	11	11	11	11	11	11	11	11	11	11	11	11	11	11	11	11	11	11	11	11	9
21	22	22	22	22	22	22	22	22	22	22	22	22	22	22		22	22	22	22	22	12	12	12	12	12	12	12	9
51	12	12	12	12	12	12	12	12	11	11	11	11	11	11		11	11	11	11	11	11	11	11	11	11	11	11	9
57	11	11	11	11	11	11	11	11	11	11		11	11	11	11	11	11	11	11	11	12	12	12	12	12	12	12	9
15	11	11	11	11	11	11	11	11	11	11		11	11	11	11	11	11	11	11	11	11	12	12	12	12	12	12	8
93	11	11	11	11	11	11	11	11	11		11	11	11	11		11	11	11	11	11	11	11	11	11	11	11	11	8
5	12	12	12	12	12	12	12	12	12	12	12	22		12		12	12		12	12	12	11	11	11	11	11		7
38	12	12	12	12	12	12	12	12	12	12	12	12	12	12		12	12	12	12	12	11	11	11	11	11	11	11	7
74	12	12	12	11	11	11	11	11	12	12		12		12		12	12	12	12	12	12	12	12	12	12	12	12	7
89		11	11	11	11	11	11	11						11			11						12		12	12	12	6
16	22	22	22	22	22	22	22	22	22	22	22	22	22	22		22	22	22	22	22	22	22	22	22	22	22	22	5
34	11	11	11	11	11	11	11	11	11	11		11	11	11	11	11	11	11	11	11	11	12	12	12	12	12	12	5
53	11	11	11	11	11	11	11	11	11	11		11		11	11	11	11	11	11	11	11	11	11	11	11	11	11	5
99	11	11	11	11	11	11	11	11	11	11	11	11		11		11	11			11		11	11	11	11	11	11	5
4	12	12	12	11	11	11	11	11	11	11		11	11	11		11	11		11	11	11	11	11	11	11	11	11	3
41	11	11	11	11	11	11	11	11	11	11	11	11	11	11	11	11	11	11	11	11	11	11	11	11	11	11	11	3
104	12	12	12	12	12	12	12	12		12		12	12	12	12	12	12	12	12	12		12	12	12	12	12	12	3
39	11	11	11	11	11	11	11	11	11	11	11	11	11	11	11	11	11		11	11	11	11	11	11	11	11	11	2
58	11	11	11	11	11	11	11	11	11	11	11	11	11	11		11	11	11	11	11		11	11	11	11	11	11	2
60	12	12	12	12	12	12	12	12	12	12	12	12	12	12		12	12	12	12	12		11	11	11	11	11	11	2
110	11	11	11	11	11		11			11		11		11		11	11	11		11		11	11	11	11	11	11	1
10	11	11	11	11	11	11	11	11	11	11		11		11	11	11	11	11	11	11		12	12	12	12	12	12	0
11	11	11	11	11	11	11	11	11	11	11	11	11		11		11	11	11	11	11	11	11	11	11	11	11	11	0
46	11	11	11	11	11	11	11	11	11	11	11			11		11	11	11	11	11		12	12					0
48	22	22	22	22	22	22	22	22	22	22		22	22	22		22	22	22	22	22	22	12	12	12	12	12	12	0
61	11	11	11	11	11	11	11	11	11	11	11	11	11	11		11	11	11	11	11	11	11	11	11	11	11	11	0
73	12	12	12	12	12	12	12	12					12	12		12	12			12								0
97	12	12	12	12	12	12	12	12	11	11	11	11	11	11		11	11		11	11		12	12	22	12	12	12	0

## Sheet: Table S6C
Table S6C. List of deregulated genes in aer root and stem tissues compared to AC
Stem tissue			Root tissue
Solyc03g096810.3	TMPIT-like protein (AHRD V3.3 *** A0A2U1MUX7_ARTAN)		Solyc03g096730.3	pollen-specific kinase partner protein
Solyc03g096920.3	Exportin-1 (AHRD V3.3 *** D1MAF2_SOLLC)		Solyc03g096930.4	RING/U-box superfamily protein (AHRD V3.3 *** A0A1P8ASM3_ARATH)
Solyc03g096940.4	Unknown protein		Solyc03g096950.4	Vacuolar glucose transporter 2
Solyc03g097010.3	NADH dehydrogenase [ubiquinone] iron-sulfur protein 6, mitochondrial (AHRD V3.3 *** A0A2G3CXC6_CAPCH)		Solyc03g096980.1	Cytochrome P450 (AHRD V3.3 *** A0A200R6R8_9MAGN)
Solyc03g097050.3	Cellulose synthase (AHRD V3.3 *** A0A2U1M9E5_ARTAN)		Solyc03g097110.4	binding partner of ACD11 1 (AHRD V3.3 *** A0A1U8G5Z0_CAPAN)
Solyc03g097360.3	Protein BOLA4, chloroplastic/mitochondrial (AHRD V3.3 *** A0A2G3A0H0_CAPAN)		Solyc03g097190.3	WEB family protein, chloroplastic (AHRD V3.3 *** A0A2G2VB89_CAPBA)
Solyc03g097420.3	HVA22-like protein (AHRD V3.3 *** A0A2G3A0I0_CAPAN)		Solyc03g097260.4	RING/FYVE/PHD zinc finger superfamily protein (AHRD V3.3 *** F4IYH6_ARATH)
Solyc03g097870.4	Bidirectional sugar transporter SWEET (AHRD V3.3 *** M1D7G9_SOLTU)		Solyc03g097300.4	Mediator of RNA polymerase II transcription subunit-like protein (AHRD V3.3 *** Q9SRQ0_ARATH)
Solyc03g097900.3	40S ribosomal protein S3a (AHRD V3.3 *** A0A2G2V880_CAPBA)		Solyc03g097470.3	3-oxoacyl-[acyl-carrier-protein] synthase 3 (AHRD V3.3 *** A0A2U1LL37_ARTAN)
Solyc03g098120.3	40S ribosomal protein (AHRD V3.3 *** AT1G57540.3)		Solyc03g098150.3	protein kinase 6
Solyc03g098180.3	DHHA1 domain protein (AHRD V3.3 *** F4HRG2_ARATH)		Solyc03g019900.3	Serine/threonine-protein phosphatase (AHRD V3.3 *** A0A1U8FXG4_CAPAN)
Solyc03g098250.4	DNA polymerase epsilon subunit (AHRD V3.3 *** A0A2G2X7U4_CAPBA)		Solyc03g019850.3	MAP kinase kinase 5
Solyc03g098490.1	DUF761 domain-containing protein/DUF4408 domain-containing protein (AHRD V3.3 *** A0A1Q3AT39_CEPFO)		Solyc03g019790.3	alpha-galactosidase
Solyc03g098670.1	Kunitz-type protease inhibitor (AHRD V3.3 *** J9XUY3_TOBAC)		Solyc03g110970.2	GDP-mannose transporter GONST3 (AHRD V3.3 *** A0A1U8FXG8_CAPAN)
Solyc03g019960.3	CDT1 Geminin-binding domain-like protein (AHRD V3.3 *** A0A2U1N3U2_ARTAN)		Solyc03g111170.3	4-coumarate-CoA ligase (AHRD V3.3 *** E5GBV5_CUCME)
Solyc03g019830.4	Receptor kinase (AHRD V3.3 *** B6SWV2_MAIZE)		Solyc03g111180.3	Aspartyl aminopeptidase (AHRD V3.3 *** A0A1U8FXA5_CAPAN)
Solyc03g019790.3	alpha-galactosidase		Solyc03g111670.3	Protein kinase (AHRD V3.3 *** D6N3G3_MALDO)
Solyc03g019780.4	40S ribosomal protein SA (AHRD V3.3 *** A0A1U8G5B2_CAPAN)		Solyc03g111790.4	Centromere protein X (AHRD V3.3 *** A0A1U8FY32_CAPAN)
Solyc03g019730.4	SUMO activating enzyme 1B (AHRD V3.3 *** A0A2U1QAH6_ARTAN)		Solyc03g112090.3	High-affinity nitrate transporter (AHRD V3.3 *-* A0A2U1PC97_ARTAN)
Solyc03g111030.3	hypothetical protein (AHRD V3.3 *** AT5G50350.1)		Solyc03g112390.3	R2R3MYB transcription factor 86
Solyc03g111200.3	Adenylate kinase (AHRD V3.3 *** A0A200R495_9MAGN),Pfam:PF00406		Solyc03g112460.3	Tryptophan aminotransferase-related protein 2 (AHRD V3.3 *** A0A2G2X8Z7_CAPBA)
Solyc03g111230.4	60S ribosomal protein L17 (AHRD V3.3 *** A0A2U1LCZ6_ARTAN)		Solyc03g112510.2	D111/G-patch domain-containing protein (AHRD V3.3 *** A0A2U1QC79_ARTAN)
Solyc03g111340.4	Ubiquitin-like modifier-activating enzyme 5 (AHRD V3.3 *** A0A1U8FY81_CAPAN)		Solyc03g112580.3	Receptor protein kinase, putative (AHRD V3.3 *** B9RAX9_RICCO)
Solyc03g111400.1	Adenine/guanine permease AZG1 (AHRD V3.3 *** A0A2G2X883_CAPBA)		Solyc03g112870.3	Phosphoenolpyruvate/phosphate translocator 1, chloroplastic (AHRD V3.3 *** A0A2G2X8M1_CAPBA)
Solyc03g111850.3	Indole-3-glycerol phosphate synthase (AHRD V3.3 *** A0A2G3CCR7_CAPCH)		Solyc03g112880.1	fasciclin-like arabinogalactan protein 4 (AHRD V3.3 *** A0A1U7WCV8_NICSY)
Solyc03g112130.1	DUF868 domain-containing protein (AHRD V3.3 *** A0A1Q3BAU9_CEPFO)		Solyc03g112900.3	Iron-sulfur cluster assembly scaffold protein IscU (AHRD V3.3 *** A0A2G7TDU8_9FLAO)
Solyc03g112280.3	C2 and GRAM domain-containing protein (AHRD V3.3 *** A0A1U8G6Q0_CAPAN)		Solyc03g113000.3	RINT1-like protein MAG2 (AHRD V3.3 *** A0A2G2X8L8_CAPBA)
Solyc03g112360.1	60S ribosomal protein L27a (AHRD V3.3 *** A0A2G3CYL3_CAPCH)		Solyc03g113430.3	Protein NRT1/ PTR FAMILY 2.9 (AHRD V3.3 *** A0A2G2WRK6_CAPBA)
Solyc03g112460.3	Tryptophan aminotransferase-related protein 2 (AHRD V3.3 *** A0A2G2X8Z7_CAPBA)		Solyc03g113500.4	DDT domain-containing protein (AHRD V3.3 *** A0A1Q3BG21_CEPFO)
Solyc03g112680.3	LRR receptor-like serine/threonine-protein kinase GSO1 (AHRD V3.3 *** A0A1U8G4M4_CAPAN)		Solyc03g114030.3	PermeaseI-like protein
Solyc03g112820.4	U3 small nucleolar ribonucleoprotein protein MPP10 (AHRD V3.3 *** A0A2G2X924_CAPBA)		Solyc03g114060.3	Bromo adjacent homology (BAH) domain (AHRD V3.3 *** A0A200R0M3_9MAGN)
Solyc03g112850.3	60S ribosomal protein L44 (AHRD V3.3 *** A0A2G3CYG5_CAPCH)		Solyc03g114300.4	4-hydroxybenzoate polyprenyltransferase, mitochondrial (AHRD V3.3 *** A0A2G2WRH2_CAPBA)
Solyc03g113490.3	HIPL2 protein (AHRD V3.3 *** A0A2G3A1K5_CAPAN)		Solyc03g114510.4	Plant cysteine oxidase (AHRD V3.3 *** A0A2R6PDC8_ACTCH)
Solyc03g113500.4	DDT domain-containing protein (AHRD V3.3 *** A0A1Q3BG21_CEPFO)		Solyc03g114730.3	O-fucosyltransferase (AHRD V3.3 *** A0A2P5EBU6_TREOI)
Solyc03g113540.3	Dynein light chain (AHRD V3.3 *-* Q4W5W8_VICFA)		Solyc03g114760.3	Protein MICROTUBULE BINDING PROTEIN 2C (AHRD V3.3 *** MBP2C_TOBAC)
Solyc03g113630.3	Pentatricopeptide repeat-containing protein, chloroplastic (AHRD V3.3 *** A0A2G2WRC1_CAPBA)		Solyc03g114810.3	Hexosyltransferase (AHRD V3.3 *** A0A2G3A1X0_CAPAN)
Solyc03g113760.3	E2F transcription factor-like E2FE (AHRD V3.3 *** A0A1U8FXH9_CAPAN)		Solyc03g114990.2	Haloacid dehalogenase-like hydrolase (HAD) superfamily protein (AHRD V3.3 *-* A0A1I9LMI0_ARATH)
Solyc03g113800.3	Aldehyde dehydrogenase (AHRD V3.3 *** A0A0K9R405_SPIOL)		Solyc03g115220.4	Flavonoid 3'-monooxygenase (AHRD V3.3 *** A0A2G2WR53_CAPBA)
Solyc03g113860.2	Ribosomal RNA small subunit methyltransferase G-like protein (AHRD V3.3 *** A0A2K3PF28_TRIPR)
Solyc03g114020.3	D-ribose-binding periplasmic protein (AHRD V3.3 *** A0A2P5CJ45_PARAD)
Solyc03g114050.3	39S ribosomal protein L47, mitochondrial (AHRD V3.3 *** A0A2I4FJ69_9ROSI)
Solyc03g114170.3	Protein DELETION OF SUV3 SUPPRESSOR 1(I) (AHRD V3.3 *** SEM11_ARATH)
Solyc03g114370.4	RNA helicase DEAD13
Solyc03g114530.4	Strictosidine synthase (AHRD V3.3 *** A0A346A6F4_GELSE)
Solyc03g114690.4	Transducin family protein / WD-40 repeat family protein (AHRD V3.3 *** A0A2U1KSI2_ARTAN)
Solyc03g114700.2	Unknown protein
Solyc03g114705.1	Unknown protein
Solyc03g114760.3	Protein MICROTUBULE BINDING PROTEIN 2C (AHRD V3.3 *** MBP2C_TOBAC)
Solyc03g114820.3	Adenine nucleotide alpha hydrolases-like superfamily protein (AHRD V3.3 *** Q9M9P7_ARATH)
Solyc03g114860.4	alpha-1,4-glucan-protein synthase [UDP-forming] 2-like (AHRD V3.3 *** A0A2G3A1X9_CAPAN)
Solyc03g114970.3	Protein SPIRAL1 (AHRD V3.3 *** A0A2G3A261_CAPAN)
Solyc03g115110.4	ATP synthase subunit gamma (AHRD V3.3 *** A0A2I4EZN6_9ROSI)
Solyc03g115360.3	40S ribosomal protein S19 (AHRD V3.3 *** A0A1U8G3N2_CAPAN)

## Sheet: Table S6D
Table S6D. RNA-seq results of genes in GO category “response to auxin” in stem (ST) and root (RO) tissues of aer (a) and AC (WT)
gene_id	a_ST1 CPM	a_ST2 CPM	a_ST3 CPM	a_ST4 CPM	wt_ST1 CPM	wt_ST2 CPM	wt_ST3 CPM	wt_ST4 CPM	a_RO1 CPM	a_RO2 CPM	a_RO3 CPM	a_RO4 CPM	wt_RO1 CPM	wt_RO2 CPM	wt_RO3 CPM	wt_RO4 CPM
Solyc12g096980.3	9.304	6.952	7.188	7.141	21.361	20.612	24.079	23.644	4.776	3.931	3.856	7.07	14.412	11.838	8.393	10.708
Solyc01g010970.3	9.749	8.476	9.916	10.23	28.91	35.184	21.055	20.956	3.449	4.393	3.509	3.553	5.292	4.814	3.617	5.277
Solyc01g110907.1	6.264	3.866	4.887	4.152	9.105	10.568	9.408	10.907	2.994	2.466	2.468	2.548	3.153	2.836	3.526	3.043
Solyc07g019450.3	0.297	0.595	0.227	0.332	0	0	0	0	0.72	1.002	0.578	0.467	0.413	0.561	0.413	0.385
Solyc09g090910.3	43.554	43.385	43.442	49.389	69.376	74.142	81.674	95.122	55.64	44.778	46.852	54.91	60.649	45.67	47.293	48.804
Solyc09g064530.3	35.733	34.574	38.214	41.684	60.699	59.537	57.062	62.869	23.31	21.194	19.281	23.722	26.834	17.707	17.108	20.069
Solyc01g110920.4	12.084	7.51	9.404	11.16	19.61	21.202	27.243	27.89	2.956	3.006	2.892	1.184	3.303	2.968	2.569	3.467
Solyc04g052990.1	0.704	0.967	0.881	0.996	0.156	0.164	0.168	0.234	0	0	0	0	0	0	0	0
Solyc07g042470.3	8.674	13.718	7.273	4.617	0.117	0.197	0.112	0	7.163	11.329	8.754	7.214	2.139	2.902	3.536	4.083
Solyc05g025985.1	0.556	0.669	0.597	0.631	0.039	0.066	0	0	0.341	0.771	0.501	0.431	0.188	0.363	0.494	0.732
Solyc01g096340.3	10.157	7.064	10.029	12.721	18.638	19.102	15.232	16.477	17.018	12.986	16.813	16.581	19.891	17.147	17.722	15.947
Solyc04g053000.1	0.482	0.335	0.767	0.83	1.401	1.936	1.68	1.597	0	0	0	0	0	0	0	0
Solyc01g110825.1	2.521	4.684	2.756	1.096	0	0.197	0.168	0	4.093	4.624	4.743	3.84	0.751	1.55	1.562	1.618
Solyc09g083280.3	59.16	60.895	67.99	72.208	79.609	92.161	86.741	84.371	70.156	75.799	72.92	62.985	63.163	71.126	53.208	60.167
Solyc07g063850.3	42.998	68.776	52.051	52.512	11.712	9.19	22.959	24.93	12.887	18.612	11.414	11.233	10.396	12.926	23.173	16.794
Solyc03g120500.4	59.271	57.995	56.057	62.011	80.271	86.943	114.153	119.779	41.578	37.109	41.878	58.929	39.594	34.953	26.216	35.322
Solyc01g110790.3	0.297	0.149	0.426	0.565	1.128	1.641	1.092	1.48	0.038	0	0	0	0	0.033	0	0
Solyc01g110555.1	17.644	17.027	15.712	13.884	2.412	3.512	5.74	9.193	15.957	21.503	17.777	8.972	4.466	4.155	3.536	3.929
Solyc03g124020.1	3.521	7.361	2.955	2.225	0.428	0.263	0.196	0.935	9.589	11.291	9.64	6.388	1.726	2.407	3.436	3.39
Solyc07g006900.2	11.602	20.93	5.91	5.846	0	0	0.028	0	18.913	31.483	22.327	18.016	4.729	10.519	13.33	13.867
Solyc06g008590.3	22.092	23.979	23.809	35.141	34.513	42.569	67.002	86.085	2.805	2.736	2.275	1.866	1.238	1.55	1.834	1.541
Solyc10g080880.2	24.984	19.927	23.923	20.759	11.245	10.864	12.88	13.439	12.091	10.096	10.296	15.181	12.422	10.519	7.264	10.362
Solyc01g079260.4	26.689	20.335	21.763	24.047	10.778	14.54	11.144	8.063	17.89	23.892	21.556	14.571	27.847	32.15	36.13	43.065
Solyc04g053010.1	1.371	0.744	2.017	1.627	2.179	3.348	3.22	3.311	0	0	0	0	0	0	0	0
Solyc02g064830.4	0.815	0.223	0.824	1.063	0.039	0	0	0	0.379	0.578	0.964	0.359	0.188	1.55	1.36	0.539
Solyc06g053290.1	12.047	8.588	11.933	14.083	13.735	15.426	18.591	20.294	21.111	16.878	17.237	16.796	17.339	18.169	18.901	18.412
Solyc03g082520.1	1.038	0.483	0.568	0.764	1.829	1.51	2.52	2.181	0.341	0.501	1.003	0.61	1.126	1.913	1.783	0.655
Solyc12g009560.2	197.755	189.748	241.472	219.811	485.204	498.123	333.638	215.368	123.142	109.979	114.721	159.023	208.254	206.949	168.882	208.352
Solyc02g062230.1	2.817	2.602	2.443	4.65	4.086	6.302	11.172	11.335	1.554	1.31	1.581	2.405	0.976	1.055	1.28	2.581
Solyc03g123550.1	0.482	0.483	0.54	0.465	1.595	1.444	1.344	1.285	16.298	12.1	16.89	15.001	4.916	2.638	2.589	4.276
Solyc03g007460.3	4.003	5.353	4.375	4.351	2.296	2.363	2.1	1.948	6.178	5.395	7.018	3.481	3.828	3.561	3.859	2.465
Solyc07g042490.1	19.053	17.51	12.501	13.485	6.381	8.993	7.672	10.829	11.067	14.875	14.114	9.439	22.556	20.906	28.493	21.224
Solyc08g060810.3	140.412	117.663	151.435	141.36	202.408	202.177	229.173	175.403	108.588	107.783	116.379	186.729	227.395	194.418	140.127	146.952
Solyc07g008020.3	1.112	2.082	2.358	1.096	0.584	0.853	0.364	0.467	5.003	4.547	4.203	5.635	3.603	2.638	2.096	1.695
Solyc03g082510.1	18.571	19.629	16.252	20.892	26.653	25.108	44.855	49.353	9.817	11.021	10.797	20.421	9.533	6.529	3.677	10.092
Solyc12g096110.3	0.371	0.409	0.17	0.299	0.039	0.164	0.028	0.078	1.175	1.927	1.311	1.4	0.676	0.692	1.088	0.963
Solyc04g010330.3	0.741	0.744	0.767	1.727	0.195	0.427	0.252	0.273	1.63	1.773	0.887	1.723	1.426	1.286	0.786	1.233
Solyc04g080820.2	12.529	12.305	8.58	11.592	4.008	3.84	6.104	5.96	22.589	12.64	15.656	20.492	15.2	12.662	8.02	8.744
Solyc01g110630.4	0.408	0.409	0.653	0.399	1.012	0.919	0.672	0.74	0.038	0.154	0.116	0.108	0	0	0.02	0
Solyc05g008060.4	81.66	96.659	105.607	99.144	113.344	104.141	132.268	142.059	35.476	37.302	34.783	45.615	40.082	31.062	24.664	36.324
Solyc10g083320.3	0.074	0.335	0.313	0.399	0.117	0	0	0	1.819	2.235	1.581	3.517	3.715	3.561	1.975	2.735
Solyc02g092820.4	1.52	1.338	1.818	2.092	0.7	0.919	0.476	0.351	2.312	3.969	3.355	5.742	4.241	6.397	5.541	4.045
Solyc05g046320.1	10.157	12.305	8.012	8.835	4.397	4.595	6.86	8.375	10.461	14.181	10.373	9.798	4.091	4.979	3.839	5.431
Solyc12g009290.1	4.522	5.316	4.83	5.945	1.128	1.411	2.94	6.778	1.099	1.657	1.388	1.471	1.801	1.55	1.29	1.849
Solyc01g110903.1	0.853	1.115	0.71	0.797	0.778	1.444	2.268	2.649	0.038	0.116	0.154	0.359	0.113	0.231	0.212	0.27
Solyc01g110800.3	0.111	0.074	0.199	0.133	0.272	0.394	0.336	0.351	0	0.154	0.077	0.144	1.314	1.946	1.622	1.002
Solyc02g084005.1	5.078	4.275	4.745	8.038	6.07	6.039	16.716	14.257	0.569	0.925	0.54	0.287	0.751	0.824	2.358	1.695
Solyc04g081270.1	0.185	0.186	0.369	0.399	0.623	0.361	0.784	0.662	0.114	0.039	0.193	0.323	0.3	0.627	0.353	0.308
Solyc05g056430.3	4.485	4.127	3.75	4.019	6.07	5.153	5.964	4.207	8.755	9.094	8.792	7.214	5.78	4.55	3.143	4.584
Solyc01g110720.2	0.964	0.669	1.563	0.996	0.778	2.068	2.156	2.649	0.493	0.308	0.656	0.323	0.338	0.231	0.292	0.231
Solyc01g110730.4	0.037	0.186	0.455	0.332	0.233	0.492	0.644	0.74	0.303	0.539	0.27	0.502	0.225	0.231	0.191	0.154
Solyc10g078370.2	44.11	53.311	46.141	47.297	53.306	52.776	52.218	62.752	24.257	26.705	22.327	36.714	35.654	32.282	24.342	32.665
Solyc01g110770.2	0.964	0.632	0.739	0.598	0.584	1.149	1.232	1.636	0	0	0	0	0	0	0	0
Solyc12g007230.2	112.352	86.212	105.749	104.525	110.659	112.838	119.64	117.48	28.161	29.556	27.34	31.69	32.501	23.082	17.46	26.81
Solyc08g077020.1	10.305	6.543	8.296	19.497	2.218	3.545	3.248	3.038	24.674	25.549	26.762	4.235	5.367	10.189	3.859	5.47
Solyc06g065820.3	39.366	34.537	32.418	31.088	12.529	16.115	20.831	21.307	36.954	45.471	35.862	16.365	30.024	18.927	7.506	29.082
Solyc01g091030.3	7.302	4.536	9.12	7.672	10.311	6.761	11.676	9.193	20.164	21.618	21.286	24.979	12.047	11.409	9.561	18.836
Solyc11g011660.1	0.482	0.335	0.767	0.963	0.623	0.952	0.98	1.246	0	0	0	0	0	0	0	0.039
Solyc09g009980.3	1.26	0.409	0.455	0.531	1.323	1.214	1.148	1.909	3.904	2.813	3.663	6.783	4.316	3.166	1.582	5.162
Solyc01g110940.3	0.593	0.558	0.881	1.196	0.661	1.641	1.456	1.441	0.114	0.385	0.231	0.072	0.113	0.297	0.443	0.616
Solyc09g083290.3	218.513	258.785	283.664	252.461	194.743	223.117	196.162	160.367	169.686	188.398	172.216	116.028	50.478	64.169	60.633	71.877
Solyc01g110900.1	0.964	1.041	0.881	0.897	0.311	0.624	0.56	0.974	0.19	0.347	0.501	0.179	0.188	0.132	0.181	0.308
Solyc02g087660.4	0.704	0.706	0.682	0.631	0.311	0.361	0.56	0.506	0.341	0.539	0.578	0.682	0.413	0.165	0.413	0.308
Solyc01g110570.3	5.634	8.513	6.194	6.277	2.724	1.575	4.704	8.803	2.729	3.892	2.776	8.219	0.938	1.055	0.645	2.427
Solyc01g110930.1	0.63	0.372	0.511	0.864	0.467	0.985	0.812	1.052	0.19	0.154	0.386	0.215	0.15	0.165	0.343	0.231
Solyc04g052980.1	0.074	0.112	0.256	0.432	0.039	0.821	0.952	1.285	0	0	0	0.108	0.15	0.198	0.222	0.231
Solyc03g118740.3	58.159	73.461	60.205	58.59	57.625	61.671	64.818	69.296	34.756	39.768	35.284	38.437	28.898	29.908	28.614	27.387
Solyc03g093560.1	13.418	6.84	9.66	19.032	6.615	10.306	3.36	2.298	210.733	159.805	196.819	56.776	133.982	103.804	89.398	93.487
Solyc01g110880.1	0.519	0.223	0.625	0.731	0.311	0.197	0.336	0.078	1.554	1.195	2.622	0.861	0.901	0.495	0.222	0.385
Solyc01g110660.4	1.483	1.822	2.529	1.993	1.401	2.002	3.052	3.739	1.289	1.349	1.003	1.077	0.563	0.758	0.574	0.77
Solyc08g021820.3	16.199	11.748	16.621	14.98	10.311	20.71	8.176	7.752	4.055	4.354	3.432	4.773	3.866	3.429	3.939	4.237
Solyc01g111000.4	1.149	0.632	0.938	1.03	0.934	1.346	0.98	1.363	1.327	0.694	0.887	0.754	0.638	0.758	1.028	0.616
Solyc08g079140.1	0.222	0.223	0.142	0.066	0.039	0.066	0.196	0	1.743	1.503	2.082	0.79	0.638	1.154	0.957	0.539
Solyc01g110680.4	0.853	0.818	1.051	0.897	1.089	0.985	0.98	1.753	1.213	0.655	1.041	0.718	0.188	0.363	0.544	0.693
Solyc10g006130.1	38.699	26.953	27.503	44.208	22.84	24.517	14.7	15.114	199.476	163.273	213.015	40.267	152.222	155.475	132.661	77.848
Solyc01g110670.3	2.002	1.822	2.159	1.295	1.673	1.871	1.96	2.766	1.895	1.541	1.658	1.256	0.6	0.561	0.977	1.002
Solyc01g108240.3	1.631	0.744	0.824	10.197	0	0	0	0	42.298	44.47	53.986	0.646	8.932	17.938	7.778	5.393
Solyc12g096620.1	0.074	2.045	0.455	0.133	0	0	0	0	14.63	24.431	40.605	136.449	95.514	274.975	340.142	247.141
Solyc10g018340.1	0.556	0.112	0.114	0	0.078	0	0.112	0	0.72	1.04	2.738	1.436	4.203	5.045	3.889	3.351
Solyc01g110580.2	1.89	2.156	1.989	1.794	0.856	0.853	2.324	1.909	4.131	3.43	4.512	6.855	8.069	6.43	4.705	6.279
Solyc01g110890.1	0.371	0.632	0.142	0	0	0.066	0	0.078	3.752	4.509	5.938	0.395	0.525	0.758	0.272	0.116
Solyc07g014620.1	6.45	7.026	6.137	6.477	6.498	8.008	6.692	7.79	5.041	5.164	5.167	10.121	2.552	2.011	1.632	6.895
Solyc10g050970.1	0.853	0.149	0.199	1.162	0.156	0.033	0	0	12.394	13.603	17.276	0.179	1.839	4.55	2.539	1.464
Solyc11g011630.3	1.149	0.929	1.279	0.731	0.739	1.017	1.148	2.532	0	0.116	0.077	0	0.038	0.099	0.171	0.27
Solyc01g068410.4	28.06	25.057	24.946	31.587	58.403	36.431	25.927	16.243	69.398	58.265	76.429	129.63	290.971	244.441	330.188	263.666
Solyc06g059730.3	3.67	4.944	6.023	5.646	5.525	7.122	5.152	4.324	3.07	3.314	3.316	4.737	2.477	1.88	0.705	1.579
Solyc05g056440.3	1.112	1.413	1.023	0.531	0.311	0.558	1.456	0.623	6.633	6.32	7.481	5.312	1.801	1.814	0.625	1.271
Solyc04g007690.3	18.645	22.306	17.928	22.121	13.579	17.001	22.987	37.277	7.201	7.746	6.247	3.912	2.102	2.44	1.662	2.85
Solyc07g066560.1	10.564	5.651	7.813	9.997	8.677	7.844	12.656	7.323	47.983	46.512	68.717	28.532	42.897	50.649	51.031	42.333
Solyc03g082530.1	0.704	0.26	0.256	0.332	0.156	0.098	0.112	0.351	10.916	7.861	14.152	1.759	2.965	4.188	3.234	2.696
Solyc01g110860.1	0.111	0.446	0.313	0.066	0.039	0.131	0.168	0.156	1.857	2.235	2.699	0.754	1.013	1.319	1.602	1.156
Solyc10g009110.1	27.912	14.499	23.326	40.82	22.684	20.743	19.431	13.672	124.014	126.704	148.077	41.918	137.998	139.087	101.237	75.922
Solyc04g056620.2	0	0.149	0	0.033	0	0	0	0	9.475	10.058	10.72	15.289	2.177	9.728	6.609	5.739
Solyc12g009650.2	137.076	165.472	123.876	143.419	121.554	80.313	124.904	137.969	16.336	66.627	37.328	19.559	4.128	7.09	16.503	8.782
Solyc01g110710.3	0.593	1.004	1.279	1.162	0.778	0.689	1.232	1.753	0.152	0.27	0.116	0.108	0	0.033	0.05	0.077
Solyc01g110970.3	0.927	0.632	0.653	0.864	0.584	0.788	0.504	0.662	0.834	0.308	0.617	0.61	0.525	0.89	0.504	0.462
Solyc03g033590.1	0.445	0.372	0.511	0.764	0.467	1.772	0.448	0.234	0.227	0.116	0.347	0.144	0.113	0.165	0.131	0.077
Solyc04g081250.1	5.189	6.283	3.722	3.554	5.097	3.315	5.404	4.285	2.615	3.314	3.123	3.912	3.115	2.308	2.71	3.775
Solyc01g110870.3	0.222	0.297	0.057	0.133	0.117	0.131	0.112	0.078	0.682	1.464	1.041	0.538	0.188	0.363	0.363	0.462
Solyc01g110590.4	0.297	0.446	0.455	0.365	0.195	0.427	0.56	0.584	1.402	1.734	1.658	3.697	10.208	8.606	10.267	11.903
Solyc02g069200.3	0.037	0	0.114	0.033	0	0	0	0	7.126	8.979	13.342	35.207	42.184	99.056	101.539	199.184
Solyc12g089270.1	0	0.074	0	0	0	0	0	0	0.303	0.578	0.656	0.574	0.038	0.363	0.484	0.77
Solyc06g072650.1	0.037	0.074	0.17	0.133	0.117	0	0.084	0.156	33.846	32.292	43.305	39.585	76.149	89.988	121.961	82.355
Solyc03g123500.4	188.266	174.32	204.906	196.728	217.622	221.476	136.496	123.245	141.638	143.466	143.681	171.871	172.451	146.935	107.01	145.835
Solyc07g064890.1	110.61	107.997	123.876	114.456	105.095	104.272	106.005	110.002	95.777	96.916	90.967	93.275	100.956	94.34	104.652	105.813
Solyc03g097510.1	0	0	0	0	0	0	0	0	0.341	0.578	0.964	1.364	0.826	1.88	2.861	1.926
Solyc07g045060.1	0	0	0	0	0	0	0	0	0.834	1.156	0.887	4.091	1.201	2.308	1.763	4.93
Solyc04g053020.2	0.853	0.632	0.739	0.83	0.506	0.821	0.784	0.662	0	0	0	0	0	0	0	0
Solyc11g018530.2	0	0.186	0.057	0	0	0	0.112	0.039	34.566	37.341	37.752	69.301	64.589	99.616	65.61	188.63
Solyc03g121060.4	50.301	53.608	59.381	69.949	52.684	40.632	65.966	57.961	39.114	41.772	38.793	30.793	18.352	23.478	21.017	23.959

## Sheet: Table S6E
Table S6E. Genotypes and AR numbers of the 111 F2s on the 3 selected loci
GBS line	chr03-AER	chr04-6.7	chr04-64	chr09-SBRL	AR number
1	11	11	22	22	9
2	11	22	22	22	44
3	22	22	22	22	304
4	11	11	22	11	3
5	12	22	12	22	7
6	11	22	12	22	15
7	22	22	11	22	140
8	11	22	12	11	20
9	11	22	22	11	9
10	11	22	22	12	0
11	11	11	11	22	0
12	12	22	22	22	48
13	22	11	22	22	84
14	12	12	22	22	44
15	11	22	11	12	8
16	22	11	11	11	5
17	22	22	11	22	78
18	22	11	22	22	48
19	12	22	22	22	61
20	22	11	22	22	29
21	22	22	22	11	9
22	11	22	11	22	18
23	11	22	22	22	13
24	22	22	22	12	51
25	12	22	22	22	19
26	12	11	22	22	33
27	11	22	22	12	50
28	12	11	11	22	50
29	12	11	11	22	52
30	22	22	12	22	223
31	12	22	22	12	31
32	12	22	12	22	12
33	22	12	22	22	131
34	11	11	11	11	5
35	12	22	12	22	22
36	11	22	22	22	16
37	22	12	22	22	131
38	12	22	11	11	7
39	11	22	11	11	2
40	12	22	22	12	84
41	11	22	11	11	3
42	22	22	11	22	29
43	22	22	11	11	39
44		11	11	22	49
45	11	12	22	22	36
46	11	11	22	11	0
47	11	11	22	22	30
48	22	11	11	11	0
49	12	22	12	22	28
50	22	22	22	11	42
51	11	12	22	22	9
52	12	22	22	12	19
53	11	22	22	11	5
54	22	22	22	22	274
55	11	12	22	22	39
56	12	11	11	22	11
57	11	22	22	12	9
58	11	22	12	22	2
59	12	22	22	12	26
60	12	22	22	12	2
61	11	22	22	11	0
62	12	22	22	22	63
63	12	22	22	22	81
64	22	22	11	22	30
65	11	22	12	22	53
66	12	12	22	22	136
67	11	22	22	12	39
68	22	11	22	11	153
69	11	11	22	22	41
70	12	22	11	11	50
71	22	22	11	22	241
72	12	22	11	11	70
73	12	11	12	22	0
74	12	22	11	11	7
75	22	11	11	22	33
76	12	11	22	11	62
77	12	22	22	12	27
78	22	22	22	11	116
79	22	22	22	12	173
80	22	22	22	11	162
81	22	11	11	11	15
82	12	22	22	12	116
83	12	22	22	12	34
84	12	22	22	12	21
85	22	11	22	11	86
86	22	22	22	11	57
87	12	11	11	11	17
88	12	22	22	12	40
89		22	12	22	6
90	12	22	11	11	11
91	12	12	22	22	31
92	11	22	22	22	44
93	11	11	22	11	8
94	12	22	11	22	36
95	22	22	11	11	44
96		11	11	11	13
97	11	22	11	11	0
98	22	11	11	11	11
99	11	11	11	11	5
100	12	22	22	12	33
101	12	11	11	11	57
102		22	12	22	12
103	22	22	22	12	55
104	12	22	11	11	3
105	22	22	22	11	140
106	12	12	22	22	98
107	11	22	22	22	20
108		22	22	22	99
109	11	11	11	22	11
110	11	22	22	22	1
111	12	12	22	22	93
